# Supplementary material for: Prediction of pancreatic fistula after pancreatoduodenectomy by preoperative dynamic CT and fecal elastase-1 levels
Source: PLoS One. 2017 May 11;12(5):e0177052. doi: 10.1371/journal.pone.0177052 (PMC5426704; doi:10.1371/journal.pone.0177052)
Supplement: S1 File — Fistula grade was defined by the International Study Group on Pancreatic Fistula (ISGPF) [24]. Pre, pre-contrast; AP, arterial phase; EP, equilibrium phase; Elastase, fecal elastase-1. (XLS) [file pone.0177052.s001.xls]

## Sheet: Sheet1
Patient No	Age	Sex	Pre	AP	EP	Elastase (µg/g)	Fistula Grade
1	39	M	28.2	75.4	81.5	NA	-
2	39	M	53.6	93.7	80.4	NA	-
3	67	F	21.1	99.4	148.7	NA	-
4	50	M	33.9	76.1	66.9	NA	A
5	72	M	34.6	82.5	83.8	NA	B
6	63	M	52.6	101	87	NA	C
7	80	M	41.9	85.6	63.8	NA	A
8	70	M	49.6	115.9	89.7	NA	-
9	34	F	30.2	110.3	130.9	NA	-
10	60	F	42.2	108	88.9	NA	-
11	65	F	40.2	111.8	96	NA	A
12	70	F	28.7	72.4	80.9	NA	-
13	53	M	22.9	94.9	121	NA	-
14	69	M	37	94.8	81.4	NA	-
15	70	M	38.2	96	76	NA	-
16	44	M	42.3	91.9	95.3	NA	-
17	52	M	46.5	94.3	79.6	NA	B
18	71	M	34.4	70.9	87.9	57.3	-
19	75	M	37	74.9	67.9	62.4	-
20	61	M	47.3	104.1	77.8	129.3	B
21	71	M	46.1	111.7	87.8	461.1	-
22	66	F	44.6	93.5	86.1	243.5	A
23	59	M	46.6	137.5	88.2	414.4	A
24	68	F	34.1	93.6	102.2	NA	A
25	52	F	32.1	122.8	96.6	442.9	-
26	57	M	34.6	78.9	76.1	241.9	A
27	76	M	31.4	85.7	71.3	41.3	-
28	69	M	44.1	120.8	106	NA	-
29	69	M	37.8	98.4	59.9	554.7	-
30	80	M	27.6	78.8	88.8	114	-
31	76	F	41.4	141	129.1	153.3	-
32	76	M	26.7	81.7	78.4	95.8	-
33	59	F	44.4	72.4	91.2	552.7	-
34	63	F	37	110.6	94.1	75.1	B
35	29	F	48.4	115.8	78.1	294.2	A
36	46	M	44.4	93.6	85.2	502.9	-
37	60	F	43.3	116.1	102.1	325.5	-
38	64	F	26.7	88.6	85.9	367.6	-
39	42	F	53.3	104.3	96.1	NA	A
40	71	M	46.4	136.3	85.8	NA	-
41	68	F	23.5	59.6	116.9	23.8	-
42	61	M	13.5	50.2	106.5	NA	-
43	64	M	45.7	130	91.3	NA	-
44	47	F	34.5	56.8	61	NA	A
45	66	M	44.5	74.7	111.3	NA	-
46	49	F	51.8	112.2	100	372.6	C
47	54	M	42.3	76.1	99.8	64.1	-
48	30	F	53.3	121.1	91.2	566.7	A
49	55	F	42.3	123.1	104.1	NA	-
50	74	M	33	102.5	64.1	648.4	A
51	56	M	41.3	125.4	97.9	NA	-
52	76	F	13.3	78.7	56.4	NA	A
53	54	M	48.5	115	79.4	411.2	A
54	60	M	42.3	99.5	74.9	585.6	A
55	78	M	19.8	67.2	90.5	5.5	-
56	80	F	37.5	101.3	74.4	220.6	-
57	75	F	44.9	84.9	78.5	NA	-
58	56	F	31.8	97.9	71.7	223	A
59	48	F	28	42.6	108.3	120.1	-
60	65	F	42.4	112.9	83.5	360.5	A
61	69	M	43.5	101.3	78	314.1	-
62	58	M	44.5	135.1	103.2	500	-
63	65	M	35.9	102.7	114.9	5.5	-
64	49	M	37.2	85.7	76.5	7.4	-
65	70	F	55.5	107.1	122.9	NA	-
66	67	M	32.9	114.7	94.4	500	B
67	47	M	45.8	98.4	68.7	391.1	-
68	51	F	25.8	77.6	89.6	5.5	-
69	59	M	49.3	99.8	73	461.3	A
70	68	F	21.9	145.3	154.8	191.1	-
71	73	F	37.2	125.2	135.8	71.3	-
72	68	F	41.5	150.9	98	132.1	-
73	66	M	54.7	116.9	105.9	500	-
74	70	M	47.4	93.3	95.4	90.7	-
75	51	M	44.8	126.2	97.9	86.7	-
76	46	F	42.9	117.1	85.9	192.8	A
77	78	M	40.8	117.4	89	314.6	-
78	69	M	30.6	74.4	80.8	284.4	-
79	60	F	51.3	87.2	80.4	500	-
80	66	M	39.2	105.6	80.4	487.5	C
81	66	M	47	147.3	87.2	500	-
82	54	M	35.3	96.8	100.2	NA	-
83	49	F	44.8	52.1	104.7	5.5	-
84	51	F	52.3	138.5	103.2	147	B
85	59	M	37.2	73.9	81.7	NA	-
86	58	F	23.6	105.4	133.2	NA	-
87	63	M	47.3	79.4	85	392	-
88	75	M	31.6	123.9	75.5	NA	-
89	67	M	37.9	88.1	66.6	500	-
90	63	M	3.9	36.6	53.8	NA	-
91	72	F	36.2	141.4	120.9	NA	-
92	63	F	30.2	148.3	104.2	NA	-
93	64	F	22.5	76.8	85.1	14.9	-
94	71	F	35.4	104.2	98.9	NA	-
95	49	F	43.8	103.5	91	488.1	A
96	48	M	45.3	82.7	68	NA	-
97	68	M	51.9	84.4	109	500	A
98	48	F	39.6	134.8	99.3	NA	-
99	79	F	37.2	107.2	82.4	NA	-
100	74	F	31.1	103.2	75.5	NA	-
101	72	M	46.1	133	91.1	NA	B
102	69	M	40.5	107.5	96.8	NA	-
103	63	F	41.2	94.3	82	NA	-
104	56	M	38.7	114.4	92.7	NA	-
105	55	F	31.5	138.1	134.8	NA	-
106	62	M	27.7	85.2	705	NA	-
107	37	M	46.9	101.5	78.3	331.1	-
108	65	F	32.4	68.4	89.6	NA	B
109	74	M	40.6	115.3	90	NA	-
110	61	F	27.7	101.2	107.2	NA	-
111	73	M	43.5	134.6	114.9	466.7	-
112	69	F	29.2	98.8	109.8	NA	-
113	70	F	26.7	100.5	91	10.5	-
114	37	M	40.8	122.1	84.3	NA	A
115	63	M	29.5	92.2	59.1	NA	-
116	66	M	29.8	97.9	82.7	NA	-
117	71	M	37.8	94.8	93.3	NA	-
118	47	M	34.6	127.3	110.2	NA	-
119	54	M	47.2	108.2	78.5	NA	A
120	74	M	44.6	114.6	78.7	NA	B
121	60	F	39.9	88.8	72.4	NA	A
122	50	M	37.2	83.2	64.2	NA	-
123	42	F	31.2	67.7	66.1	NA	-
124	66	F	39.6	119.9	84.2	450.4	-
125	59	F	47.6	103.9	87.1	NA	-
126	71	M	43	162.1	93.8	NA	-
127	78	M	34.3	163.2	95.6	NA	-
128	49	F	47.2	126.5	104	NA	-
129	67	M	45.1	98.6	74.4	NA	C
130	74	F	31.3	89.2	74	NA	-
131	79	F	39.2	111.9	73.2	205.2	A
132	63	M	45.1	109.6	82.3	NA	A
133	78	F	4.6	62.6	129.4	5.5	-
134	77	F	35.6	118.3	87.4	NA	-
135	59	F	37.9	91.2	84.8	138.2	-
136	68	M	37.8	92.8	74.5	NA	-
137	61	M	35.6	87.1	82.9	400.4	-
138	57	F	26.3	154.7	95.9	500	-
139	54	M	46.2	114.6	95.3	5.5	-
140	52	M	22.9	142.4	130	NA	-
141	72	M	44.1	84.2	91.9	500	-
142	70	F	33.7	164.1	77.7	296.5	-
143	63	M	33.9	80.2	66.2	NA	-
144	36	F	56.5	140.8	105.6	500	-
145	64	F	39.3	154.8	82.6	278	-
146	62	M	46.1	90.9	80.2	250.2	-
